# Supplementary material for: Repeating fast radio burst 20201124A originates from a magnetar/Be star binary
Source: Nat Commun. 2022 Sep 21;13:4382. doi: 10.1038/s41467-022-31923-y (PMC9492772; doi:10.1038/s41467-022-31923-y)
Supplement: Supplementary file 2 — Source Data [file 41467_2022_31923_MOESM2_ESM.xls]

## Sheet: Figure 2
MJD_obs (day)	RM_obs (rad m-2)	RM_obs_min (rad m-2)	RM_obs_max (rad m-2)	MJD_fit (day)	RM_fit ( (rad m-2))
59308	-66.2479	-77.3012	-52.2312	59387.3	5.5852
59309	-70.7826	-83.5312	-63.0112	59387.3	5.45899
59310	-32.4572	-47.1612	-15.6412	59387.2	5.35381
59311	-12.462	-32.3412	28.7888	59387.1	5.22969
59312	6.20547	-26.7012	31.7688	59387	5.0955
59313	-18.1841	-35.6012	-1.7712	59386.9	4.93183
59314	-15.8812	-42.2212	8.6488	59386.9	4.8468
59315	-27.3447	-62.2112	4.2188	59386.8	4.75874
59316	-91.995	-129.131	-31.2612	59386.7	4.61641
59317	-122.794	-157.871	-71.8612	59386.6	4.49582
59319	44.8732	-37.6812	113.809	59386.5	4.42537
59320	130.748	85.9488	186.999	59386.5	4.34198
59321	73.96	51.6588	108.959	59386.4	4.23038
59322	134.667	73.7088	153.739	59386.3	4.14866
59323	147.411	129.019	170.759	59386.2	4.01719
59324	152.016	128.009	196.429	59386.1	3.91978
59325	168.16	118.849	217.659	59386.1	3.83278
59326	55.0748	19.9188	79.3688	59386	3.76866
59327	51.3744	-86.4112	153.439	59385.9	3.62791
59328	193.658	170.849	222.949	59385.8	3.59133
59329	96.8734	34.2388	191.509	59385.7	3.4841
59330	15.4573	-20.6312	32.3888	59385.7	3.38028
59331	-32.7777	-66.3112	21.7588	59385.6	3.3466
59332	-86.6842	-136.011	-26.4812	59385.5	3.2877
59335	-214.056	-277.931	-117.361	59385.4	3.18948
59337	-264.766	-301.391	-209.321	59385.3	3.10589
59338	-170.969	-235.951	-111.801	59385.3	3.03489
59339	-74.3212	-102.151	-46.4912	59385.2	3.00434
59340	40.9088	-62.0612	148.689	59385.1	2.91165
59341	156.519	88.4188	179.369	59385	2.85408
59342	69.1488	34.1588	106.429	59384.9	2.78867
59344	18.9308	14.3888	22.1188	59384.9	2.73241
59345	-0.613699	-9.2912	10.6588	59384.8	2.6937
59346	-0.611199	-5.6912	3.6788	59384.7	2.63577
59347	-0.891199	-6.7512	3.9988	59384.6	2.5832
59348	-4.2772	-10.5712	1.5388	59384.5	2.51234
59349	-7.4462	-15.0512	-0.691199	59384.5	2.47403
59350	-8.5962	-11.9412	-2.8312	59384.4	2.41036
59351	-4.46488	-19.5912	0.898801	59384.3	2.36641
59352	-10.9732	-19.1312	-0.0311995	59384.2	2.32601
59353	-8.09962	-14.6012	-2.8812	59384.1	2.26782
59354	-4.7152	-10.3912	1.0088	59384.1	2.20236
59355	-3.91549	-8.6912	0.868801	59384	2.16146
59358	-6.23745	-16.8012	1.7288	59383.9	2.1395
59361	-8.04231	-14.5012	3.4088	59383.8	2.10038
				59383.7	2.05117
				59383.7	2.0261
				59383.6	1.95446
				59383.5	1.92286
				59383.4	1.87809
				59383.3	1.86419
				59383.3	1.81406
				59383.2	1.7884
				59383.1	1.78053
				59383	1.72922
				59382.9	1.68628
				59382.9	1.62491
				59382.8	1.62084
				59382.7	1.60509
				59382.6	1.55679
				59382.5	1.55442
				59382.5	1.52639
				59382.4	1.51362
				59382.3	1.48048
				59382.2	1.46895
				59382.1	1.44421
				59382.1	1.41635
				59382	1.40367
				59381.9	1.39457
				59381.8	1.35533
				59381.7	1.35096
				59381.7	1.33046
				59381.6	1.30661
				59381.5	1.28171
				59381.4	1.26336
				59381.3	1.24552
				59381.2	1.22309
				59381.2	1.19724
				59381.1	1.17486
				59381	1.16481
				59380.9	1.12835
				59380.8	1.11649
				59380.8	1.10073
				59380.7	1.09785
				59380.6	1.08264
				59380.5	1.07198
				59380.4	1.07332
				59380.4	1.05523
				59380.3	1.05689
				59380.2	1.0315
				59380.1	1.04122
				59380	1.01631
				59380	1.0074
				59379.9	1.00176
				59379.8	0.993167
				59379.7	0.987768
				59379.6	0.979468
				59379.6	0.974284
				59379.5	0.966243
				59379.4	0.976645
				59379.3	0.953434
				59379.2	0.963955
				59379.2	0.951976
				59379.1	0.95161
				59379	0.939797
				59378.9	0.939554
				59378.8	0.935041
				59378.8	0.927735
				59378.7	0.923295
				59378.6	0.934344
				59378.5	0.919029
				59378.4	0.922812
				59378.4	0.918644
				59378.3	0.918772
				59378.2	0.914708
				59378.1	0.914961
				59378	0.918814
				59378	0.914789
				59377.9	0.91511
				59377.8	0.911143
				59377.7	0.922947
				59377.6	0.91914
				59377.6	0.919531
				59377.5	0.915747
				59377.4	0.927882
				59377.3	0.912416
				59377.2	0.929261
				59377.2	0.916985
				59377.1	0.934465
				59377	0.935031
				59376.9	0.93695
				59376.8	0.949841
				59376.8	0.952415
				59376.7	0.953127
				59376.6	0.94978
				59376.5	0.969601
				59376.4	0.966439
				59376.4	0.967149
				59376.3	0.987934
				59376.2	0.984805
				59376.1	0.99877
				59376	0.982379
				59376	1.00428
				59375.9	1.00119
				59375.8	1.01552
				59375.7	0.998703
				59375.6	1.01305
				59375.6	1.03643
				59375.5	1.03333
				59375.4	1.04821
				59375.3	1.01895
				59375.2	1.03366
				59375.2	1.03018
				59375.1	1.04507
				59375	1.03678
				59374.9	1.05179
				59374.8	1.067
				59374.8	1.06338
				59374.7	1.06329
				59374.6	1.05941
				59374.5	1.07473
				59374.4	1.07078
				59374.4	1.06548
				59374.3	1.08088
				59374.2	1.07651
				59374.1	1.09205
				59374	1.08076
				59374	1.09635
				59373.9	1.0917
				59373.8	1.10741
				59373.7	1.10609
				59373.6	1.0859
				59373.6	1.11254
				59373.5	1.10727
				59373.4	1.10525
				59373.3	1.12101
				59373.2	1.11525
				59373.2	1.13109
				59373.1	1.09039
				59373	1.10582
				59372.9	1.12143
				59372.8	1.11473
				59372.8	1.096
				59372.7	1.08862
				59372.6	1.09889
				59372.5	1.11422
				59372.4	1.08663
				59372.4	1.10171
				59372.3	1.09343
				59372.2	1.10852
				59372.1	1.08492
				59372	1.07573
				59372	1.09044
				59371.9	1.0637
				59371.8	1.05698
				59371.7	1.07129
				59371.6	1.04146
				59371.6	1.05546
				59371.5	1.04774
				59371.4	1.03634
				59371.3	1.05012
				59371.2	1.02503
				59371.2	0.990085
				59371.1	1.0031
				59371	1.01624
				59370.9	1.00303
				59370.8	0.992834
				59370.8	0.957668
				59370.7	0.970003
				59370.6	0.943763
				59370.5	0.931923
				59370.4	0.916271
				59370.4	0.927868
				59370.3	0.917097
				59370.2	0.900601
				59370.1	0.868365
				59370	0.879155
				59370	0.839852
				59369.9	0.850189
				59369.8	0.811579
				59369.7	0.792529
				59369.6	0.781417
				59369.6	0.790846
				59369.5	0.800342
				59369.4	0.753783
				59369.3	0.714961
				59369.2	0.723409
				59369.2	0.701775
				59369.1	0.709976
				59369	0.690962
				59368.9	0.69895
				59368.8	0.6505
				59368.8	0.635218
				59368.7	0.617843
				59368.6	0.596733
				59368.5	0.571875
				59368.4	0.578264
				59368.4	0.584688
				59368.3	0.564291
				59368.2	0.53827
				59368.1	0.514946
				59368	0.494579
				59368	0.499911
				59367.9	0.505271
				59367.8	0.477479
				59367.7	0.454514
				59367.6	0.429081
				59367.6	0.433562
				59367.5	0.438064
				59367.4	0.408515
				59367.3	0.385243
				59367.2	0.389166
				59367.2	0.361973
				59367.1	0.33627
				59367	0.304752
				59366.9	0.30777
				59366.8	0.310797
				59366.8	0.313836
				59366.7	0.316884
				59366.6	0.319943
				59366.5	0.254517
				59366.4	0.256929
				59366.4	0.259349
				59366.3	0.230707
				59366.2	0.232857
				59366.1	0.235011
				59366	0.200288
				59366	0.202107
				59365.9	0.170147
				59365.8	0.171671
				59365.7	0.173198
				59365.6	0.174728
				59365.6	0.17626
				59365.5	0.139791
				59365.4	0.140991
				59365.3	0.142192
				59365.2	0.143394
				59365.2	0.144598
				59365.1	0.110447
				59365	0.111364
				59364.9	0.112282
				59364.8	0.0739599
				59364.8	0.0745545
				59364.7	0.0751491
				59364.6	0.0757438
				59364.5	0.0763385
				59364.4	0.076933
				59364.4	0.0775273
				59364.3	0.0781214
				59364.2	0.0787151
				59364.1	0.0388078
				59364	0.0390942
				59364	0.0393802
				59363.9	0.0396658
				59363.8	0.039951
				59363.7	0.0402357
				59363.6	0.0405199
				59363.6	0.0408035
				59363.5	0.0410866
				59363.4	0.041369
				59363.3	0.0416508
				59363.2	0.0419318
				59363.2	0
				59363.1	0
				59363	0
				59362.9	0
				59362.8	0
				59362.8	0
				59362.7	0
				59362.6	0
				59362.5	0
				59362.4	0
				59362.4	0
				59362.3	0
				59362.2	0
				59362.1	0
				59362	0
				59362	0
				59361.9	0
				59361.8	0
				59361.7	0
				59361.6	0
				59361.6	0
				59361.5	0
				59361.4	0
				59361.3	0
				59361.2	0
				59361.1	0
				59361.1	0
				59361	0
				59360.9	0
				59360.8	0
				59360.7	0
				59360.7	0
				59360.6	0
				59360.5	0
				59360.4	0
				59360.3	0
				59360.3	0
				59360.2	0
				59360.1	0
				59360	0
				59359.9	0
				59359.9	0
				59359.8	0
				59359.7	0
				59359.6	0
				59359.5	0
				59359.5	0
				59359.4	0
				59359.3	0
				59359.2	0
				59359.1	0
				59359.1	0
				59359	0
				59358.9	0
				59358.8	0
				59358.7	0
				59358.7	0
				59358.6	0
				59358.5	0
				59358.4	0
				59358.3	0
				59358.3	0
				59358.2	0
				59358.1	0
				59358	0
				59357.9	0
				59357.9	0
				59357.8	0
				59357.7	0
				59357.6	0
				59357.5	0
				59357.5	0
				59357.4	0
				59357.3	0
				59357.2	0
				59357.1	0
				59357.1	0
				59357	0
				59356.9	0
				59356.8	0
				59356.7	0
				59356.7	0
				59356.6	0
				59356.5	0
				59356.4	0
				59356.3	0
				59356.3	0
				59356.2	0
				59356.1	0
				59356	0
				59355.9	0
				59355.9	0
				59355.8	0
				59355.7	0
				59355.6	0
				59355.5	0
				59355.5	0
				59355.4	0
				59355.3	0
				59355.2	0
				59355.1	0
				59355.1	0
				59355	0
				59354.9	0
				59354.8	0
				59354.7	0
				59354.7	0
				59354.6	0
				59354.5	0
				59354.4	0
				59354.3	0
				59354.3	0
				59354.2	0
				59354.1	0
				59354	0
				59353.9	0
				59353.9	0
				59353.8	0
				59353.7	0
				59353.6	0
				59353.5	0
				59353.5	0
				59353.4	0
				59353.3	0
				59353.2	0
				59353.1	0
				59353.1	0
				59353	0
				59352.9	0
				59352.8	0
				59352.7	0
				59352.7	0
				59352.6	0
				59352.5	0
				59352.4	0
				59352.3	0
				59352.3	0
				59352.2	0
				59352.1	0
				59352	0
				59351.9	0.0566354
				59351.9	0.0564611
				59351.8	0.0562822
				59351.7	0.0560985
				59351.6	0.05591
				59351.5	0.0557169
				59351.5	0.055519
				59351.4	0.0553163
				59351.3	0.055109
				59351.2	0.0548969
				59351.1	0.0546801
				59351.1	0.0544586
				59351	0.0542323
				59350.9	0.0540014
				59350.8	0.107532
				59350.7	0.107051
				59350.7	0.106561
				59350.6	0.106061
				59350.5	0.105553
				59350.4	0.105035
				59350.3	0.156761
				59350.3	0.155956
				59350.2	0.155138
				59350.1	0.154305
				59350	0.212257
				59349.9	0.262017
				59349.9	0.260601
				59349.8	0.259162
				59349.7	0.2577
				59349.6	0.305889
				59349.5	0.304072
				59349.5	0.302229
				59349.4	0.34909
				59349.3	0.346869
				59349.2	0.392699
				59349.1	0.493669
				59349.1	0.490386
				59349	0.534132
				59348.9	0.530416
				59348.8	0.57303
				59348.7	0.61489
				59348.7	0.709968
				59348.6	0.749955
				59348.5	0.789146
				59348.4	0.880528
				59348.3	1.02293
				59348.3	1.05864
				59348.2	1.13691
				59348.1	1.22212
				59348	1.29711
				59347.9	1.42133
				59347.9	1.49255
				59347.8	1.61221
				59347.7	1.72059
				59347.6	1.93389
				59347.5	1.99606
				59347.5	2.18464
				59347.4	2.3295
				59347.3	2.50975
				59347.2	2.7419
				59347.1	2.91282
				59347.1	3.16351
				59347	3.36157
				59346.9	3.69156
				59346.8	3.97681
				59346.7	4.23678
				59346.7	4.53368
				59346.6	4.85716
				59346.5	5.21476
				59346.4	5.54336
				59346.3	5.98976
				59346.3	6.42269
				59346.2	6.82326
				59346.1	7.35298
				59346	7.84751
				59345.9	8.42803
				59345.9	8.97905
				59345.8	9.6382
				59345.7	10.2458
				59345.6	10.9461
				59345.5	11.6485
				59345.5	12.4168
				59345.4	13.2194
				59345.3	14.1083
				59345.2	14.9779
				59345.1	15.9143
				59345.1	16.9241
				59345	17.9286
				59344.9	19.0127
				59344.8	20.0826
				59344.7	21.2876
				59344.7	22.5718
				59344.6	23.8153
				59344.5	25.1193
				59344.4	26.4754
				59344.3	27.9445
				59344.3	29.4294
				59344.2	30.8513
				59344.1	32.4508
				59344	34.0001
				59343.9	35.6457
				59343.9	37.3846
				59343.8	39.1385
				59343.7	40.8359
				59343.6	42.6036
				59343.5	44.3938
				59343.5	46.1433
				59343.4	47.8995
				59343.3	49.8353
				59343.2	51.6386
				59343.1	53.4042
				59343.1	55.203
				59343	56.9873
				59342.9	58.6971
				59342.8	60.4098
				59342.7	62.0154
				59342.7	63.567
				59342.6	65.1496
				59342.5	66.5402
				59342.4	67.8791
				59342.3	69.1048
				59342.3	70.2461
				59342.2	71.1482
				59342.1	71.9878
				59342	72.7537
				59341.9	73.2463
				59341.9	73.4952
				59341.8	73.6867
				59341.7	73.7389
				59341.6	73.3366
				59341.5	72.9436
				59341.5	72.205
				59341.4	71.2095
				59341.3	70.0957
				59341.2	68.6731
				59341.1	66.9005
				59341	64.8633
				59341	62.5824
				59340.9	60.0375
				59340.8	57.1649
				59340.7	53.9817
				59340.6	50.5734
				59340.6	46.8009
				59340.5	42.813
				59340.4	38.5073
				59340.3	33.9069
				59340.2	29.0563
				59340.2	23.8508
				59340.1	18.5086
				59340	12.8264
				59339.9	6.9069
				59339.8	0.754781
				59339.8	-5.6914
				59339.7	-12.2339
				59339.6	-19.0735
				59339.5	-25.9783
				59339.4	-33.1163
				59339.4	-40.3577
				59339.3	-47.7146
				59339.2	-55.2042
				59339.1	-62.8553
				59339	-70.4909
				59339	-78.1664
				59338.9	-85.7828
				59338.8	-93.4896
				59338.7	-101.199
				59338.6	-108.887
				59338.6	-116.471
				59338.5	-124.008
				59338.4	-131.406
				59338.3	-138.685
				59338.2	-145.879
				59338.2	-152.882
				59338.1	-159.66
				59338	-166.361
				59337.9	-172.736
				59337.8	-178.954
				59337.8	-184.907
				59337.7	-190.625
				59337.6	-196.109
				59337.5	-201.263
				59337.4	-206.177
				59337.4	-210.772
				59337.3	-215.048
				59337.2	-219.158
				59337.1	-222.866
				59337	-226.27
				59337	-229.269
				59336.9	-232.143
				59336.8	-234.454
				59336.7	-236.69
				59336.6	-238.295
				59336.6	-239.854
				59336.5	-241.08
				59336.4	-241.942
				59336.3	-242.426
				59336.2	-242.798
				59336.2	-242.757
				59336.1	-242.359
				59336	-241.845
				59335.9	-240.931
				59335.8	-239.8
				59335.8	-238.338
				59335.7	-236.754
				59335.6	-234.842
				59335.5	-232.705
				59335.4	-230.408
				59335.4	-227.741
				59335.3	-224.984
				59335.2	-222.117
				59335.1	-218.853
				59335	-215.608
				59335	-212.095
				59334.9	-208.46
				59334.8	-204.725
				59334.7	-200.727
				59334.6	-196.635
				59334.6	-192.414
				59334.5	-188.131
				59334.4	-183.592
				59334.3	-179.084
				59334.2	-174.437
				59334.2	-169.837
				59334.1	-164.875
				59334	-160.072
				59333.9	-155.224
				59333.8	-150.142
				59333.8	-145.132
				59333.7	-140.069
				59333.6	-134.907
				59333.5	-129.699
				59333.4	-124.583
				59333.4	-119.29
				59333.3	-114.139
				59333.2	-108.79
				59333.1	-103.522
				59333	-98.2692
				59333	-92.9925
				59332.9	-87.705
				59332.8	-82.3899
				59332.7	-77.0317
				59332.6	-71.8152
				59332.6	-66.5238
				59332.5	-61.4734
				59332.4	-56.1062
				59332.3	-51.0002
				59332.2	-45.9091
				59332.2	-40.6272
				59332.1	-35.5228
				59332	-30.4878
				59331.9	-25.1753
				59331.8	-20.2735
				59331.8	-15.2202
				59331.7	-10.3515
				59331.6	-5.58937
				59331.5	-0.470105
				59331.4	4.24498
				59331.4	8.9688
				59331.3	13.7783
				59331.2	18.4897
				59331.1	22.9971
				59331	27.6589
				59331	32.0627
				59330.9	36.7542
				59330.8	41.1527
				59330.7	45.4517
				59330.6	49.9071
				59330.6	54.0826
				59330.5	58.2274
				59330.4	62.4797
				59330.3	66.493
				59330.2	70.5721
				59330.2	74.5915
				59330.1	78.4754
				59330	82.4989
				59329.9	86.2292
				59329.8	89.9234
				59329.8	93.6414
				59329.7	97.3329
				59329.6	100.981
				59329.5	104.336
				59329.4	107.819
				59329.4	111.22
				59329.3	114.466
				59329.2	117.785
				59329.1	120.865
				59329	123.895
				59329	126.976
				59328.9	129.996
				59328.8	133.033
				59328.7	135.782
				59328.6	138.59
				59328.6	141.3
				59328.5	144.017
				59328.4	146.522
				59328.3	149.075
				59328.2	151.567
				59328.2	154.045
				59328.1	156.248
				59328	158.624
				59327.9	160.791
				59327.8	162.865
				59327.8	165.072
				59327.7	167.01
				59327.6	169.175
				59327.5	170.855
				59327.4	172.63
				59327.4	174.347
				59327.3	176.185
				59327.2	177.666
				59327.1	179.225
				59327	180.847
				59327	182.284
				59326.9	183.663
				59326.8	184.947
				59326.7	186.239
				59326.6	187.456
				59326.6	188.713
				59326.5	189.717
				59326.4	190.601
				59326.3	191.75
				59326.2	192.698
				59326.2	193.581
				59326.1	194.27
				59326	194.936
				59325.9	195.685
				59325.8	196.254
				59325.8	196.795
				59325.7	197.535
				59325.6	197.811
				59325.5	198.215
				59325.4	198.613
				59325.4	198.801
				59325.3	199.108
				59325.2	199.34
				59325.1	199.552
				59325	199.638
				59325	199.53
				59324.9	199.587
				59324.8	199.548
				59324.7	199.375
				59324.6	199.262
				59324.6	199.055
				59324.5	198.804
				59324.4	198.556
				59324.3	198.439
				59324.2	198.046
				59324.2	197.596
				59324.1	197.008
				59324	196.697
				59323.9	196.095
				59323.8	195.517
				59323.8	194.967
				59323.7	194.48
				59323.6	193.657
				59323.5	192.808
				59323.4	192.294
				59323.4	191.448
				59323.3	190.66
				59323.2	189.708
				59323.1	188.872
				59323	187.903
				59323	187.014
				59322.9	186.158
				59322.8	185.171
				59322.7	184.032
				59322.6	182.92
				59322.6	181.891
				59322.5	180.788
				59322.4	179.614
				59322.3	178.46
				59322.2	177.256
				59322.2	176.174
				59322.1	174.727
				59322	173.715
				59321.9	172.377
				59321.8	171.023
				59321.8	169.792
				59321.7	168.439
				59321.6	167.221
				59321.5	165.819
				59321.4	164.395
				59321.3	163.082
				59321.3	161.727
				59321.2	160.208
				59321.1	158.887
				59321	157.298
				59320.9	156.018
				59320.9	154.432
				59320.8	153.147
				59320.7	151.549
				59320.6	150.053
				59320.5	148.507
				59320.5	147.056
				59320.4	145.377
				59320.3	144.109
				59320.2	142.424
				59320.1	140.927
				59320.1	139.333
				59320	137.712
				59319.9	136.377
				59319.8	134.888
				59319.7	133.184
				59319.7	131.631
				59319.6	130.083
				59319.5	128.497
				59319.4	126.941
				59319.3	125.501
				59319.3	123.887
				59319.2	122.32
				59319.1	120.721
				59319	119.357
				59318.9	117.768
				59318.9	116.363
				59318.8	114.632
				59318.7	113.072
				59318.6	111.612
				59318.5	110.218
				59318.5	108.578
				59318.4	107.142
				59318.3	105.611
				59318.2	104.015
				59318.1	102.638
				59318.1	101.041
				59318	99.578
				59317.9	98.1441
				59317.8	96.8011
				59317.7	95.3549
				59317.7	93.8349
				59317.6	92.441
				59317.5	90.8933
				59317.4	89.5284
				59317.3	88.2088
				59317.3	86.742
				59317.2	85.2984
				59317.1	83.9297
				59317	82.7533
				59316.9	81.2518
				59316.9	79.8748
				59316.8	78.4832
				59316.7	77.3084
				59316.6	75.9449
				59316.5	74.713
				59316.5	73.5404
				59316.4	72.1305
				59316.3	70.8904
				59316.2	69.7015
				59316.1	68.5002
				59316.1	67.1658
				59316	66.0655
				59315.9	64.7868
				59315.8	63.7278
				59315.7	62.4936
				59315.7	61.3694
				59315.6	60.1238
				59315.5	59.1609
				59315.4	57.9575
				59315.3	56.7728
				59315.3	55.6909
				59315.2	54.8012
				59315.1	53.7907
				59315	52.6876
				59314.9	51.6469
				59314.9	50.5915
				59314.8	49.6016
				59314.7	48.6543
				59314.6	47.5806
				59314.5	46.6915
				59314.5	45.7782
				59314.4	44.8088
				59314.3	43.9334
				59314.2	42.9682
				59314.1	42.1998
				59314.1	41.2719
				59314	40.4119
				59313.9	39.4739
				59313.8	38.6027
				59313.7	37.9661
				59313.7	37.0792
				59313.6	36.3369
				59313.5	35.5326
				59313.4	34.7151
				59313.3	34.0011
				59313.3	33.2514
				59313.2	32.4093
				59313.1	31.9054
				59313	31.0267
				59312.9	30.4445
				59312.9	29.6656
				59312.8	29.0128
				59312.7	28.383
				59312.6	27.7326
				59312.5	27.1431
				59312.5	26.509
				59312.4	25.9723
				59312.3	25.2843
				59312.2	24.7445
				59312.1	24.1437
				59312.1	23.6555
				59312	23.0581
				59311.9	22.5595
				59311.8	22.0518
				59311.7	21.4371
				59311.7	20.9505
				59311.6	20.5622
				59311.5	20.069
				59311.4	19.5538
				59311.3	19.1576
				59311.3	18.5573
				59311.2	18.1559
				59311.1	17.7046
				59311	17.3498
				59310.9	16.8836
				59310.9	16.4716
				59310.8	16.0994
				59310.7	15.5962
				59310.6	15.3424
				59310.5	14.9466
				59310.5	14.5694
				59310.4	14.1961
				59310.3	13.8416
				59310.2	13.5582
				59310.1	13.3004
				59310.1	12.9342
				59310	12.6888
				59309.9	12.3164
				59309.8	11.8687
				59309.7	11.6645
				59309.7	11.3882
				59309.6	11.0446
				59309.5	10.7888
				59309.4	10.5551
				59309.3	10.3434
				59309.3	10.0798
				59309.2	9.82087
				59309.1	9.55647
				59309	9.35308
				59308.9	9.10534
				59308.9	8.83032
				59308.8	8.676
				59308.7	8.44171
				59308.6	8.2509
				59308.5	8.10732
				59308.5	7.84345
				59308.4	7.68374
				59308.3	7.51759
				59308.2	7.32311
				59308.1	7.14676
				59308.1	6.92545
				59308	6.78882
				59307.9	6.63395
				59307.8	6.46154
				59307.7	6.32834
				59307.7	6.13931
				59307.6	5.97202
				59307.5	5.87418
				59307.4	5.69605
				59307.3	5.5852

## Sheet: Figure 3
MJD (day)	DM (pc cm-3)	tau
59387.3	0.00938495	5.38859e-06
59387.3	0.00920025	5.1451e-06
59387.2	0.00906173	4.98119e-06
59387.1	0.00886549	4.72112e-06
59387	0.00868079	4.50036e-06
59386.9	0.00842683	4.21139e-06
59386.9	0.00829985	4.06312e-06
59386.8	0.00811515	3.84331e-06
59386.7	0.00795354	3.67087e-06
59386.6	0.00774576	3.47001e-06
59386.5	0.00760724	3.31748e-06
59386.5	0.00746871	3.19147e-06
59386.4	0.00729556	3.0214e-06
59386.3	0.00718012	2.92192e-06
59386.2	0.0070416	2.81296e-06
59386.1	0.00686844	2.65995e-06
59386.1	0.00669529	2.51357e-06
59386	0.00660294	2.43304e-06
59385.9	0.00636053	2.23928e-06
59385.8	0.00629126	2.18623e-06
59385.7	0.00615274	2.09054e-06
59385.7	0.00594496	1.92852e-06
59385.6	0.00587569	1.87641e-06
59385.5	0.00578335	1.81104e-06
59385.4	0.00562174	1.71156e-06
59385.3	0.00547167	1.60876e-06
59385.3	0.00536778	1.5467e-06
59385.2	0.00529851	1.50028e-06
59385.1	0.0051369	1.40648e-06
59385	0.00504455	1.35153e-06
59384.9	0.00496375	1.31411e-06
59384.9	0.00489449	1.2781e-06
59384.8	0.00481368	1.23689e-06
59384.7	0.00472133	1.19046e-06
59384.6	0.00461744	1.13409e-06
59384.5	0.00445583	1.04124e-06
59384.5	0.00438657	1.00903e-06
59384.4	0.00431731	9.83447e-07
59384.3	0.00421342	9.36549e-07
59384.2	0.00413261	8.96282e-07
59384.1	0.00401717	8.43225e-07
59384.1	0.00389019	7.84958e-07
59384	0.00382093	7.60324e-07
59383.9	0.00377476	7.40428e-07
59383.8	0.0037055	7.15794e-07
59383.7	0.00363624	6.91161e-07
59383.7	0.00354389	6.51368e-07
59383.6	0.00338228	5.84099e-07
59383.5	0.0033361	5.70835e-07
59383.4	0.00327838	5.55202e-07
59383.3	0.00324375	5.43359e-07
59383.3	0.00318603	5.27726e-07
59383.2	0.00312832	5.09251e-07
59383.1	0.00309369	4.96461e-07
59383	0.00301288	4.72301e-07
59382.9	0.00292053	4.4293e-07
59382.9	0.00278201	3.97453e-07
59382.8	0.00277046	3.94137e-07
59382.7	0.00274738	3.88452e-07
59382.6	0.0027012	3.80873e-07
59382.5	0.00268966	3.77557e-07
59382.5	0.00265503	3.70451e-07
59382.4	0.00263194	3.64766e-07
59382.3	0.00259731	3.59555e-07
59382.2	0.00257422	3.5387e-07
59382.1	0.00253959	3.46765e-07
59382.1	0.00250496	3.40606e-07
59382	0.00248187	3.35869e-07
59381.9	0.00245879	3.30184e-07
59381.8	0.00241261	3.22605e-07
59381.7	0.00238953	3.15973e-07
59381.7	0.0023549	3.08867e-07
59381.6	0.00232026	3.02708e-07
59381.5	0.00227409	2.92287e-07
59381.4	0.00222792	2.81865e-07
59381.3	0.00219328	2.74759e-07
59381.2	0.00213557	2.61021e-07
59381.2	0.00207785	2.4823e-07
59381.1	0.00200859	2.31176e-07
59381	0.00192778	2.07964e-07
59380.9	0.00185852	1.93752e-07
59380.8	0.00183543	1.89963e-07
59380.8	0.00181235	1.8712e-07
59380.7	0.0018008	1.85699e-07
59380.6	0.00177772	1.82857e-07
59380.5	0.00175463	1.79067e-07
59380.4	0.00174308	1.76698e-07
59380.4	0.00172	1.74803e-07
59380.3	0.00170845	1.72435e-07
59380.2	0.00167382	1.68171e-07
59380.1	0.00167382	1.68171e-07
59380	0.00163919	1.63908e-07
59380	0.0016161	1.60118e-07
59379.9	0.00160456	1.59644e-07
59379.8	0.00158147	1.55855e-07
59379.7	0.00156993	1.55381e-07
59379.6	0.00154684	1.51591e-07
59379.6	0.0015353	1.51117e-07
59379.5	0.00151221	1.47328e-07
59379.4	0.00151221	1.47328e-07
59379.3	0.00147758	1.43064e-07
59379.2	0.00147758	1.43064e-07
59379.2	0.00145449	1.40222e-07
59379.1	0.00144295	1.38801e-07
59379	0.00141986	1.35958e-07
59378.9	0.00140832	1.34537e-07
59378.8	0.00139678	1.34063e-07
59378.8	0.00137369	1.30274e-07
59378.7	0.00136215	1.298e-07
59378.6	0.00136215	1.298e-07
59378.5	0.00133906	1.27905e-07
59378.4	0.00132751	1.25536e-07
59378.4	0.00131597	1.25063e-07
59378.3	0.00130443	1.23641e-07
59378.2	0.00129288	1.23168e-07
59378.1	0.00128134	1.21747e-07
59378	0.0012698	1.19378e-07
59378	0.00125825	1.18904e-07
59377.9	0.00124671	1.17483e-07
59377.8	0.00123517	1.17009e-07
59377.7	0.00123517	1.17009e-07
59377.6	0.00122362	1.16536e-07
59377.6	0.00121208	1.15114e-07
59377.5	0.00120053	1.14641e-07
59377.4	0.00120053	1.14641e-07
59377.3	0.00117745	1.12746e-07
59377.2	0.00118899	1.16062e-07
59377.2	0.0011659	1.1322e-07
59377.1	0.00117745	1.16536e-07
59377	0.0011659	1.15114e-07
59376.9	0.0011659	1.17957e-07
59376.8	0.0011659	1.17957e-07
59376.8	0.0011659	1.20799e-07
59376.7	0.00115436	1.19378e-07
59376.6	0.00114282	1.18904e-07
59376.5	0.00115436	1.2222e-07
59376.4	0.00114282	1.21747e-07
59376.4	0.00113127	1.20325e-07
59376.3	0.00114282	1.23641e-07
59376.2	0.00113127	1.23168e-07
59376.1	0.00113127	1.23168e-07
59376	0.00110819	1.21273e-07
59376	0.00111973	1.24589e-07
59375.9	0.00110819	1.24115e-07
59375.8	0.00110819	1.24115e-07
59375.7	0.0010851	1.2222e-07
59375.6	0.0010851	1.2222e-07
59375.6	0.00109664	1.25536e-07
59375.5	0.0010851	1.25063e-07
59375.4	0.0010851	1.25063e-07
59375.3	0.00105047	1.20799e-07
59375.2	0.00105047	1.20799e-07
59375.2	0.00103892	1.20325e-07
59375.1	0.00103892	1.20325e-07
59375	0.00102738	1.21747e-07
59374.9	0.00102738	1.21747e-07
59374.8	0.00102738	1.21747e-07
59374.8	0.00101584	1.21273e-07
59374.7	0.00100429	1.19852e-07
59374.6	0.00099275	1.19378e-07
59374.5	0.00099275	1.19378e-07
59374.4	0.000981206	1.18904e-07
59374.4	0.000969663	1.19378e-07
59374.3	0.000969663	1.19378e-07
59374.2	0.000958119	1.18904e-07
59374.1	0.000958119	1.18904e-07
59374	0.000946576	1.21273e-07
59374	0.000946576	1.21273e-07
59373.9	0.000935032	1.20799e-07
59373.8	0.000935032	1.20799e-07
59373.7	0.000923488	1.19378e-07
59373.6	0.000900401	1.16536e-07
59373.6	0.000911945	1.20799e-07
59373.5	0.000900401	1.20325e-07
59373.4	0.000888858	1.18904e-07
59373.3	0.000888858	1.18904e-07
59373.2	0.000877314	1.18431e-07
59373.2	0.000877314	1.18431e-07
59373.1	0.000842683	1.14167e-07
59373	0.000842683	1.14167e-07
59372.9	0.000842683	1.14167e-07
59372.8	0.000831139	1.13693e-07
59372.8	0.000808052	1.08956e-07
59372.7	0.000796509	1.08482e-07
59372.6	0.000796509	1.11325e-07
59372.5	0.000796509	1.11325e-07
59372.4	0.000773421	1.0943e-07
59372.4	0.000773421	1.0943e-07
59372.3	0.000761878	1.08956e-07
59372.2	0.000761878	1.08956e-07
59372.1	0.000738791	1.05166e-07
59372	0.000727247	1.04693e-07
59372	0.000727247	1.04693e-07
59371.9	0.00070416	1.00903e-07
59371.8	0.000692616	9.94817e-08
59371.7	0.000692616	9.94817e-08
59371.6	0.000669529	9.66393e-08
59371.6	0.000669529	9.66393e-08
59371.5	0.000657985	9.52182e-08
59371.4	0.000646442	9.47444e-08
59371.3	0.000646442	9.47444e-08
59371.2	0.000623355	8.90598e-08
59371.2	0.000600267	8.71649e-08
59371.1	0.000600267	8.71649e-08
59371	0.000600267	8.71649e-08
59370.9	0.000588724	8.66912e-08
59370.8	0.00057718	8.527e-08
59370.8	0.000554093	8.24277e-08
59370.7	0.000554093	8.24277e-08
59370.6	0.000531006	7.48481e-08
59370.5	0.000519462	7.34269e-08
59370.4	0.000507919	7.29532e-08
59370.4	0.000507919	7.29532e-08
59370.3	0.000496375	7.05846e-08
59370.2	0.000484831	7.01109e-08
59370.1	0.000461744	6.34788e-08
59370	0.000461744	6.34788e-08
59370	0.000438657	5.9689e-08
59369.9	0.000438657	5.9689e-08
59369.8	0.00041557	5.58992e-08
59369.7	0.000404026	5.54255e-08
59369.6	0.000392483	5.1162e-08
59369.6	0.000392483	5.1162e-08
59369.5	0.000392483	5.1162e-08
59369.4	0.000369395	4.92671e-08
59369.3	0.000346308	4.35824e-08
59369.2	0.000346308	4.35824e-08
59369.2	0.000334765	4.31087e-08
59369.1	0.000334765	4.31087e-08
59369	0.000323221	4.16876e-08
59368.9	0.000323221	4.16876e-08
59368.8	0.000300134	3.88452e-08
59368.8	0.00028859	3.45817e-08
59368.7	0.000277046	3.12657e-08
59368.6	0.000265503	2.98445e-08
59368.5	0.000253959	2.93708e-08
59368.4	0.000253959	2.93708e-08
59368.4	0.000253959	2.93708e-08
59368.3	0.000242416	2.70022e-08
59368.2	0.000230872	2.65284e-08
59368.1	0.000219328	2.51073e-08
59368	0.000207785	2.17912e-08
59368	0.000207785	2.17912e-08
59367.9	0.000207785	2.17912e-08
59367.8	0.000196241	2.13175e-08
59367.7	0.000184698	1.89489e-08
59367.6	0.000173154	1.75277e-08
59367.6	0.000173154	1.75277e-08
59367.5	0.000173154	1.75277e-08
59367.4	0.00016161	1.7054e-08
59367.3	0.000150067	1.37379e-08
59367.2	0.000150067	1.37379e-08
59367.2	0.000138523	1.23168e-08
59367.1	0.00012698	9.94817e-09
59367	0.000115436	9.47444e-09
59366.9	0.000115436	9.47444e-09
59366.8	0.000115436	9.47444e-09
59366.8	0.000115436	9.47444e-09
59366.7	0.000115436	9.47444e-09
59366.6	0.000115436	9.47444e-09
59366.5	9.23488e-05	7.57955e-09
59366.4	9.23488e-05	7.57955e-09
59366.4	9.23488e-05	7.57955e-09
59366.3	8.08052e-05	5.21094e-09
59366.2	8.08052e-05	5.21094e-09
59366.1	8.08052e-05	5.21094e-09
59366	6.92616e-05	4.73722e-09
59366	6.92616e-05	4.73722e-09
59365.9	5.7718e-05	3.31606e-09
59365.8	5.7718e-05	3.31606e-09
59365.7	5.7718e-05	3.31606e-09
59365.6	5.7718e-05	3.31606e-09
59365.6	5.7718e-05	3.31606e-09
59365.5	4.61744e-05	2.84233e-09
59365.4	4.61744e-05	2.84233e-09
59365.3	4.61744e-05	2.84233e-09
59365.2	4.61744e-05	2.84233e-09
59365.2	4.61744e-05	2.84233e-09
59365.1	3.46308e-05	1.42117e-09
59365	3.46308e-05	1.42117e-09
59364.9	3.46308e-05	1.42117e-09
59364.8	2.30872e-05	9.47444e-10
59364.8	2.30872e-05	9.47444e-10
59364.7	2.30872e-05	9.47444e-10
59364.6	2.30872e-05	9.47444e-10
59364.5	2.30872e-05	9.47444e-10
59364.4	2.30872e-05	9.47444e-10
59364.4	2.30872e-05	9.47444e-10
59364.3	2.30872e-05	9.47444e-10
59364.2	2.30872e-05	9.47444e-10
59364.1	1.15436e-05	4.73722e-10
59364	1.15436e-05	4.73722e-10
59364	1.15436e-05	4.73722e-10
59363.9	1.15436e-05	4.73722e-10
59363.8	1.15436e-05	4.73722e-10
59363.7	1.15436e-05	4.73722e-10
59363.6	1.15436e-05	4.73722e-10
59363.6	1.15436e-05	4.73722e-10
59363.5	1.15436e-05	4.73722e-10
59363.4	1.15436e-05	4.73722e-10
59363.3	1.15436e-05	4.73722e-10
59363.2	1.15436e-05	4.73722e-10
59363.2	0	0
59363.1	0	0
59363	0	0
59362.9	0	0
59362.8	0	0
59362.8	0	0
59362.7	0	0
59362.6	0	0
59362.5	0	0
59362.4	0	0
59362.4	0	0
59362.3	0	0
59362.2	0	0
59362.1	0	0
59362	0	0
59362	0	0
59361.9	0	0
59361.8	0	0
59361.7	0	0
59361.6	0	0
59361.6	0	0
59361.5	0	0
59361.4	0	0
59361.3	0	0
59361.2	0	0
59361.1	0	0
59361.1	0	0
59361	0	0
59360.9	0	0
59360.8	0	0
59360.7	0	0
59360.7	0	0
59360.6	0	0
59360.5	0	0
59360.4	0	0
59360.3	0	0
59360.3	0	0
59360.2	0	0
59360.1	0	0
59360	0	0
59359.9	0	0
59359.9	0	0
59359.8	0	0
59359.7	0	0
59359.6	0	0
59359.5	0	0
59359.5	0	0
59359.4	0	0
59359.3	0	0
59359.2	0	0
59359.1	0	0
59359.1	0	0
59359	0	0
59358.9	0	0
59358.8	0	0
59358.7	0	0
59358.7	0	0
59358.6	0	0
59358.5	0	0
59358.4	0	0
59358.3	0	0
59358.3	0	0
59358.2	0	0
59358.1	0	0
59358	0	0
59357.9	0	0
59357.9	0	0
59357.8	0	0
59357.7	0	0
59357.6	0	0
59357.5	0	0
59357.5	0	0
59357.4	0	0
59357.3	0	0
59357.2	0	0
59357.1	0	0
59357.1	0	0
59357	0	0
59356.9	0	0
59356.8	0	0
59356.7	0	0
59356.7	0	0
59356.6	0	0
59356.5	0	0
59356.4	0	0
59356.3	0	0
59356.3	0	0
59356.2	0	0
59356.1	0	0
59356	0	0
59355.9	0	0
59355.9	0	0
59355.8	0	0
59355.7	0	0
59355.6	0	0
59355.5	0	0
59355.5	0	0
59355.4	0	0
59355.3	0	0
59355.2	0	0
59355.1	0	0
59355.1	0	0
59355	0	0
59354.9	0	0
59354.8	0	0
59354.7	0	0
59354.7	0	0
59354.6	0	0
59354.5	0	0
59354.4	0	0
59354.3	0	0
59354.3	0	0
59354.2	0	0
59354.1	0	0
59354	0	0
59353.9	0	0
59353.9	0	0
59353.8	0	0
59353.7	0	0
59353.6	0	0
59353.5	0	0
59353.5	0	0
59353.4	0	0
59353.3	0	0
59353.2	0	0
59353.1	0	0
59353.1	0	0
59353	0	0
59352.9	0	0
59352.8	0	0
59352.7	0	0
59352.7	0	0
59352.6	0	0
59352.5	0	0
59352.4	0	0
59352.3	0	0
59352.3	0	0
59352.2	0	0
59352.1	0	0
59352	0	0
59351.9	1.15436e-05	4.73722e-10
59351.9	1.15436e-05	4.73722e-10
59351.8	1.15436e-05	4.73722e-10
59351.7	1.15436e-05	4.73722e-10
59351.6	1.15436e-05	4.73722e-10
59351.5	1.15436e-05	4.73722e-10
59351.5	1.15436e-05	4.73722e-10
59351.4	1.15436e-05	4.73722e-10
59351.3	1.15436e-05	4.73722e-10
59351.2	1.15436e-05	4.73722e-10
59351.1	1.15436e-05	4.73722e-10
59351.1	1.15436e-05	4.73722e-10
59351	1.15436e-05	4.73722e-10
59350.9	1.15436e-05	4.73722e-10
59350.8	2.30872e-05	1.89489e-09
59350.7	2.30872e-05	1.89489e-09
59350.7	2.30872e-05	1.89489e-09
59350.6	2.30872e-05	1.89489e-09
59350.5	2.30872e-05	1.89489e-09
59350.4	2.30872e-05	1.89489e-09
59350.3	3.46308e-05	4.2635e-09
59350.3	3.46308e-05	4.2635e-09
59350.2	3.46308e-05	4.2635e-09
59350.1	3.46308e-05	4.2635e-09
59350	4.61744e-05	4.73722e-09
59349.9	5.7718e-05	8.05328e-09
59349.9	5.7718e-05	8.05328e-09
59349.8	5.7718e-05	8.05328e-09
59349.7	5.7718e-05	8.05328e-09
59349.6	6.92616e-05	1.23168e-08
59349.5	6.92616e-05	1.23168e-08
59349.5	6.92616e-05	1.23168e-08
59349.4	8.08052e-05	1.75277e-08
59349.3	8.08052e-05	1.75277e-08
59349.2	9.23488e-05	2.36861e-08
59349.1	0.000115436	3.22131e-08
59349.1	0.000115436	3.22131e-08
59349	0.00012698	4.02664e-08
59348.9	0.00012698	4.02664e-08
59348.8	0.000138523	4.92671e-08
59348.7	0.000150067	5.92153e-08
59348.7	0.000173154	7.24795e-08
59348.6	0.000184698	8.43225e-08
59348.5	0.000196241	9.7113e-08
59348.4	0.000219328	1.14167e-07
59348.3	0.000253959	1.44959e-07
59348.3	0.000265503	1.61539e-07
59348.2	0.00028859	1.97542e-07
59348.1	0.000311677	2.21228e-07
59348	0.000334765	2.62916e-07
59347.9	0.000369395	3.13604e-07
59347.9	0.000392483	3.62871e-07
59347.8	0.000427113	4.22086e-07
59347.7	0.000461744	5.08778e-07
59347.6	0.000519462	6.12523e-07
59347.5	0.000542549	6.80739e-07
59347.5	0.000600267	8.36593e-07
59347.4	0.000646442	9.66393e-07
59347.3	0.00070416	1.15067e-06
59347.2	0.000773421	1.35342e-06
59347.1	0.000831139	1.56992e-06
59347.1	0.000911945	1.87357e-06
59347	0.000981206	2.18907e-06
59346.9	0.0010851	2.61684e-06
59346.8	0.00117745	3.06119e-06
59346.7	0.0012698	3.55955e-06
59346.7	0.00137369	4.16449e-06
59346.6	0.00148912	4.85802e-06
59346.5	0.0016161	5.68561e-06
59346.4	0.00174308	6.6809e-06
59346.3	0.00190469	7.91069e-06
59346.3	0.00206631	9.24469e-06
59346.2	0.00222792	1.08127e-05
59346.1	0.00242416	1.26626e-05
59346	0.0026204	1.46991e-05
59345.9	0.00285127	1.72819e-05
59345.9	0.00308214	2.02114e-05
59345.8	0.00334765	2.36312e-05
59345.7	0.00361315	2.75351e-05
59345.6	0.00391328	3.20544e-05
59345.5	0.00422496	3.7173e-05
59345.5	0.00457127	4.34792e-05
59345.4	0.00494066	5.04637e-05
59345.3	0.00534469	5.86084e-05
59345.2	0.00576026	6.77096e-05
59345.1	0.006222	7.87018e-05
59345.1	0.00671838	9.10418e-05
59345	0.00723784	0.00010523
59344.9	0.00780348	0.000121535
59344.8	0.0083922	0.000140027
59344.7	0.00905019	0.000161743
59344.7	0.00975435	0.000186336
59344.6	0.0104816	0.00021393
59344.5	0.0112666	0.000245787
59344.4	0.0121092	0.000282387
59344.3	0.0130096	0.000323096
59344.3	0.0139678	0.000369518
59344.2	0.0149605	0.00042207
59344.1	0.0160456	0.000481324
59344	0.0171769	0.000548018
59343.9	0.018389	0.000623594
59343.9	0.0196934	0.000708622
59343.8	0.0210671	0.000803532
59343.7	0.02251	0.000911464
59343.6	0.0240338	0.00103009
59343.5	0.0256499	0.00116401
59343.5	0.0273353	0.00131108
59343.4	0.029113	0.00147593
59343.3	0.0310292	0.00165953
59343.2	0.0330147	0.00186168
59343.1	0.0350926	0.00208515
59343.1	0.0372858	0.00233201
59343	0.0395946	0.00260414
59342.9	0.0419956	0.0029012
59342.8	0.0445237	0.00322908
59342.7	0.0471556	0.00358674
59342.7	0.0499145	0.00397867
59342.6	0.0527889	0.00440082
59342.5	0.0557787	0.00486316
59342.4	0.058907	0.00536561
59342.3	0.0621392	0.0059047
59342.3	0.0655215	0.00649061
59342.2	0.0689961	0.00711912
59342.1	0.0726208	0.00779648
59342	0.0763725	0.00851842
59341.9	0.0802396	0.00929161
59341.9	0.0842106	0.0101181
59341.8	0.0883432	0.0109963
59341.7	0.0926143	0.0119309
59341.6	0.0969316	0.0129134
59341.5	0.101434	0.0139559
59341.5	0.10604	0.0150578
59341.4	0.110749	0.0162132
59341.3	0.115598	0.0174256
59341.2	0.120527	0.0186858
59341.1	0.125571	0.0200104
59341	0.130697	0.0213838
59341	0.135937	0.0228112
59340.9	0.141271	0.024288
59340.8	0.146661	0.0258067
59340.7	0.152145	0.0273813
59340.6	0.157697	0.0289869
59340.6	0.163319	0.0306401
59340.5	0.16901	0.0323289
59340.4	0.174736	0.0340434
59340.3	0.18053	0.0357942
59340.2	0.186337	0.0375577
59340.2	0.192178	0.0393496
59340.1	0.198042	0.0411459
59340	0.203941	0.0429642
59339.9	0.20984	0.0447853
59339.8	0.215704	0.046592
59339.8	0.221556	0.0483995
59339.7	0.227444	0.0502059
59339.6	0.23325	0.0519858
59339.5	0.239068	0.0537535
59339.4	0.244828	0.0554963
59339.4	0.250554	0.057209
59339.3	0.256187	0.0588751
59339.2	0.261797	0.0605194
59339.1	0.267269	0.0621024
59339	0.272718	0.0636562
59339	0.278074	0.0651561
59338.9	0.283338	0.0665982
59338.8	0.288532	0.0680035
59338.7	0.293588	0.0693371
59338.6	0.298529	0.0706139
59338.6	0.303377	0.0718335
59338.5	0.308099	0.0729903
59338.4	0.312705	0.0740841
59338.3	0.317172	0.0751097
59338.2	0.321524	0.0760814
59338.2	0.325737	0.0769837
59338.1	0.329847	0.0778329
59338	0.333772	0.0786101
59337.9	0.337604	0.0793343
59337.8	0.341275	0.0799918
59337.8	0.344807	0.0805934
59337.7	0.348201	0.0811385
59337.6	0.351457	0.081627
59337.5	0.354573	0.0820634
59337.4	0.35754	0.0824427
59337.4	0.360368	0.0827722
59337.3	0.363069	0.0830584
59337.2	0.365621	0.0833032
59337.1	0.368045	0.0834987
59337	0.370342	0.0836544
59337	0.372501	0.0837655
59336.9	0.374486	0.0838357
59336.8	0.376414	0.0838764
59336.7	0.378192	0.0838883
59336.6	0.379854	0.0838589
59336.6	0.381389	0.0838077
59336.5	0.382797	0.0837228
59336.4	0.384102	0.0836124
59336.3	0.385302	0.083473
59336.2	0.386411	0.0833276
59336.2	0.38738	0.0831418
59336.1	0.388269	0.0829343
59336	0.389043	0.08272
59335.9	0.389735	0.0824788
59335.8	0.390359	0.0822321
59335.8	0.390866	0.0819528
59335.7	0.391305	0.0816673
59335.6	0.391651	0.0813705
59335.5	0.391905	0.0810438
59335.4	0.392136	0.0807312
59335.4	0.392263	0.0803883
59335.3	0.392298	0.0800319
59335.2	0.392298	0.0796719
59335.1	0.39224	0.0793027
59335	0.392102	0.0789248
59335	0.39194	0.0785452
59334.9	0.391686	0.0781447
59334.8	0.391374	0.0777389
59334.7	0.391016	0.0773151
59334.6	0.390636	0.0769027
59334.6	0.390185	0.0764729
59334.5	0.389712	0.0760382
59334.4	0.389158	0.0755912
59334.3	0.388592	0.0751451
59334.2	0.387981	0.074689
59334.2	0.387311	0.0742221
59334.1	0.386665	0.0737638
59334	0.385914	0.0732899
59333.9	0.385164	0.072811
59333.8	0.384414	0.0723333
59333.8	0.383594	0.0718462
59333.7	0.382751	0.0713532
59333.6	0.381874	0.0708569
59333.5	0.380985	0.0703529
59333.4	0.380062	0.0698479
59333.4	0.379127	0.06934
59333.3	0.378168	0.0688346
59333.2	0.377164	0.0683115
59333.1	0.37616	0.0677926
59333	0.375132	0.0672689
59333	0.37407	0.066736
59332.9	0.373008	0.0662039
59332.8	0.3719	0.0656671
59332.7	0.370792	0.0651342
59332.6	0.369661	0.0645873
59332.6	0.36853	0.0640457
59332.5	0.367352	0.0635001
59332.4	0.366186	0.0629531
59332.3	0.364951	0.062394
59332.2	0.363762	0.0618431
59332.2	0.362562	0.0612943
59332.1	0.361315	0.0607373
59332	0.360033	0.0601708
59331.9	0.358775	0.0596063
59331.8	0.357517	0.0590524
59331.8	0.356213	0.0584814
59331.7	0.354885	0.0579178
59331.6	0.353592	0.0573563
59331.5	0.352253	0.0567861
59331.4	0.350902	0.0562149
59331.4	0.349552	0.05565
59331.3	0.348155	0.0550712
59331.2	0.346816	0.054509
59331.1	0.345396	0.0539293
59331	0.344022	0.0533633
59331	0.342603	0.0527952
59330.9	0.341171	0.0522152
59330.8	0.339751	0.0516502
59330.7	0.338285	0.0510729
59330.6	0.336831	0.0505021
59330.6	0.335365	0.0499333
59330.5	0.333899	0.0493633
59330.4	0.332433	0.0487896
59330.3	0.33092	0.0482262
59330.2	0.329431	0.0476544
59330.2	0.327931	0.0470914
59330.1	0.326384	0.0465222
59330	0.324906	0.0459641
59329.9	0.323325	0.0453895
59329.8	0.32179	0.0448317
59329.8	0.320254	0.0442733
59329.7	0.318673	0.043711
59329.6	0.317137	0.0431544
59329.5	0.315544	0.0425983
59329.4	0.313963	0.0420434
59329.4	0.31237	0.0414928
59329.3	0.310777	0.0409431
59329.2	0.309195	0.0404008
59329.1	0.307556	0.0398496
59329	0.305975	0.0393137
59329	0.304312	0.0387693
59328.9	0.302708	0.0382372
59328.8	0.30108	0.0376947
59328.7	0.299441	0.037166
59328.6	0.297779	0.0366379
59328.6	0.296128	0.0361108
59328.5	0.294477	0.0355866
59328.4	0.292861	0.0350713
59328.3	0.291153	0.0345532
59328.2	0.289479	0.034038
59328.2	0.287828	0.0335294
59328.1	0.286166	0.0330261
59328	0.284481	0.0325202
59327.9	0.282749	0.0320146
59327.8	0.281064	0.0315188
59327.8	0.279367	0.031032
59327.7	0.277681	0.0305412
59327.6	0.275996	0.0300593
59327.5	0.274264	0.0295764
59327.4	0.272568	0.0290969
59327.4	0.270813	0.0286192
59327.3	0.269116	0.0281549
59327.2	0.267396	0.0276882
59327.1	0.265653	0.027227
59327	0.263979	0.0267701
59327	0.262225	0.0263132
59326.9	0.260516	0.025866
59326.8	0.258761	0.0254216
59326.7	0.257053	0.0249831
59326.6	0.255287	0.0245469
59326.6	0.253555	0.0241156
59326.5	0.251858	0.0236937
59326.4	0.250069	0.0232635
59326.3	0.248372	0.0228479
59326.2	0.246606	0.0224314
59326.2	0.244886	0.0220218
59326.1	0.24312	0.0216149
59326	0.2414	0.0212196
59325.9	0.239622	0.0208195
59325.8	0.237902	0.0204282
59325.8	0.236171	0.0200467
59325.7	0.234451	0.0196628
59325.6	0.232708	0.0192856
59325.5	0.230941	0.0189134
59325.4	0.22921	0.0185422
59325.4	0.22749	0.0181842
59325.3	0.225758	0.0178232
59325.2	0.224015	0.0174641
59325.1	0.222261	0.0171169
59325	0.220552	0.0167705
59325	0.218832	0.0164341
59324.9	0.217089	0.0160953
59324.8	0.215334	0.0157638
59324.7	0.213614	0.0154389
59324.6	0.211917	0.0151148
59324.6	0.210174	0.0148
59324.5	0.208431	0.0144839
59324.4	0.206746	0.0141791
59324.3	0.205026	0.0138748
59324.2	0.203317	0.0135762
59324.2	0.201597	0.0132777
59324.1	0.199901	0.0129915
59324	0.198192	0.0127055
59323.9	0.196472	0.0124245
59323.8	0.194844	0.0121486
59323.8	0.193136	0.0118773
59323.7	0.191428	0.0116087
59323.6	0.189754	0.0113454
59323.5	0.188034	0.0110839
59323.4	0.186406	0.0108306
59323.4	0.184744	0.0105805
59323.3	0.183082	0.0103357
59323.2	0.181419	0.0100932
59323.1	0.179769	0.00985623
59323	0.178141	0.00962272
59323	0.176479	0.00939395
59322.9	0.174839	0.00917013
59322.8	0.173189	0.00894575
59322.7	0.171607	0.00873144
59322.6	0.169968	0.00851858
59322.6	0.16834	0.00830594
59322.5	0.166736	0.00810318
59322.4	0.165131	0.00790191
59322.3	0.16355	0.00770585
59322.2	0.161968	0.00751023
59322.2	0.160352	0.0073199
59322.1	0.158759	0.00713449
59322	0.157212	0.00695276
59321.9	0.155619	0.00677237
59321.8	0.154049	0.00659751
59321.8	0.152549	0.00642724
59321.7	0.150967	0.00625711
59321.6	0.149443	0.0060928
59321.5	0.147908	0.00593207
59321.4	0.146373	0.00577466
59321.3	0.144838	0.00562023
59321.3	0.14336	0.00546858
59321.2	0.141859	0.00532167
59321.1	0.140347	0.0051776
59321	0.138835	0.00503417
59320.9	0.137404	0.00489733
59320.9	0.135914	0.00476133
59320.8	0.134448	0.00462919
59320.7	0.132971	0.00449869
59320.6	0.131539	0.00437295
59320.5	0.130108	0.00425019
59320.5	0.128665	0.0041292
59320.4	0.127234	0.00401078
59320.3	0.12586	0.00389698
59320.2	0.124405	0.00378257
59320.1	0.123009	0.00367375
59320.1	0.121646	0.00356699
59320	0.120261	0.00346286
59319.9	0.118922	0.00336206
59319.8	0.117572	0.00326218
59319.7	0.116163	0.00316366
59319.7	0.114801	0.0030685
59319.6	0.113474	0.00297761
59319.5	0.112135	0.00288774
59319.4	0.110796	0.00279909
59319.3	0.109514	0.00271341
59319.3	0.10821	0.00263077
59319.2	0.106917	0.00255057
59319.1	0.105612	0.00247085
59319	0.104389	0.00239522
59318.9	0.103107	0.00231995
59318.9	0.101872	0.00224669
59318.8	0.100568	0.00217564
59318.7	0.0993443	0.00210754
59318.6	0.0981322	0.0020405
59318.5	0.096897	0.00197496
59318.5	0.0956734	0.00191086
59318.4	0.0944959	0.00184914
59318.3	0.0932608	0.00178929
59318.2	0.0920949	0.00173104
59318.1	0.0909405	0.00167408
59318.1	0.0897862	0.00161916
59318	0.0886318	0.00156581
59317.9	0.087489	0.00151317
59317.8	0.0863462	0.00146305
59317.7	0.0852611	0.00141457
59317.7	0.0841529	0.00136756
59317.6	0.0829985	0.00132075
59317.5	0.0818903	0.00127577
59317.4	0.0808168	0.00123155
59317.3	0.0797778	0.00119052
59317.3	0.0786812	0.0011482
59317.2	0.0775846	0.00110889
59317.1	0.0765456	0.00106996
59317	0.075576	0.00103401
59316.9	0.0744909	0.000996439
59316.9	0.073475	0.000961415
59316.8	0.0724361	0.000927263
59316.7	0.0715011	0.00089518
59316.6	0.0704506	0.000862809
59316.5	0.069481	0.000831783
59316.5	0.0685575	0.000802288
59316.4	0.0675301	0.000772708
59316.3	0.0665835	0.00074473
59316.2	0.06566	0.000718042
59316.1	0.0647481	0.000692235
59316.1	0.06379	0.000666224
59316	0.0629011	0.000641485
59315.9	0.0619545	0.000617827
59315.8	0.0611349	0.000596019
59315.7	0.0601999	0.000572972
59315.7	0.0593341	0.000551889
59315.6	0.0584453	0.000530767
59315.5	0.0576718	0.00051141
59315.4	0.0567599	0.000491488
59315.3	0.0559288	0.000473032
59315.3	0.055063	0.000454563
59315.2	0.0542665	0.000437316
59315.1	0.0534931	0.000420855
59315	0.0526388	0.000404284
59314.9	0.0518654	0.000389058
59314.9	0.0510689	0.000373621
59314.8	0.0502839	0.000358984
59314.7	0.0495451	0.000345244
59314.6	0.0487256	0.000331212
59314.5	0.0480329	0.000318683
59314.5	0.0472826	0.000305526
59314.4	0.0465554	0.000293665
59314.3	0.0458512	0.000281945
59314.2	0.0450893	0.000270368
59314.1	0.0444082	0.000259502
59314.1	0.0437272	0.000249539
59314	0.0430346	0.000239677
59313.9	0.0423189	0.000229502
59313.8	0.0415801	0.000219805
59313.7	0.0410144	0.000211433
59313.7	0.0403334	0.000202507
59313.6	0.0396754	0.000194336
59313.5	0.0390636	0.000186395
59313.4	0.0384056	0.000178343
59313.3	0.0377938	0.000171226
59313.3	0.0371589	0.000163911
59313.2	0.0365701	0.000157224
59313.1	0.0360276	0.000150839
59313	0.0353581	0.000144129
59312.9	0.0348386	0.000138422
59312.9	0.0342037	0.000132271
59312.8	0.0336265	0.000126533
59312.7	0.033084	0.000121316
59312.6	0.0325068	0.000116172
59312.5	0.0319527	0.000111027
59312.5	0.0314217	0.000106559
59312.4	0.0309253	0.000102004
59312.3	0.0303943	9.74944e-05
59312.2	0.0298402	9.31579e-05
59312.1	0.0294016	8.94496e-05
59312.1	0.0288936	8.55414e-05
59312	0.0283511	8.15323e-05
59311.9	0.0278663	7.80884e-05
59311.8	0.027393	7.46581e-05
59311.7	0.0269197	7.15084e-05
59311.7	0.0264233	6.817e-05
59311.6	0.0260424	6.55575e-05
59311.5	0.0255345	6.24394e-05
59311.4	0.0250727	5.96539e-05
59311.3	0.0246225	5.6867e-05
59311.3	0.0241377	5.42748e-05
59311.2	0.0237683	5.20464e-05
59311.1	0.0232834	4.95423e-05
59311	0.0229141	4.74409e-05
59310.9	0.02251	4.5393e-05
59310.9	0.0221175	4.33693e-05
59310.8	0.0217135	4.13365e-05
59310.7	0.0213095	3.95293e-05
59310.6	0.020917	3.75415e-05
59310.5	0.0205476	3.59773e-05
59310.5	0.0201436	3.42856e-05
59310.4	0.0197742	3.2782e-05
59310.3	0.0194163	3.12723e-05
59310.2	0.0190816	2.99378e-05
59310.1	0.0187699	2.85891e-05
59310.1	0.0183659	2.71523e-05
59310	0.0180427	2.60268e-05
59309.9	0.0177079	2.48117e-05
59309.8	0.0173154	2.3507e-05
59309.7	0.0170845	2.26307e-05
59309.7	0.0167498	2.15198e-05
59309.6	0.0164035	2.05013e-05
59309.5	0.0161264	1.96552e-05
59309.4	0.0157917	1.86571e-05
59309.3	0.0155031	1.77906e-05
59309.3	0.0151914	1.6982e-05
59309.2	0.0149259	1.62577e-05
59309.1	0.0146604	1.55864e-05
59309	0.0143487	1.47768e-05
59308.9	0.014037	1.40004e-05
59308.9	0.0137253	1.32903e-05
59308.8	0.0135406	1.2844e-05
59308.7	0.013229	1.21709e-05
59308.6	0.0129635	1.15858e-05
59308.5	0.0127095	1.1024e-05
59308.5	0.0124555	1.04991e-05
59308.4	0.0122016	9.97612e-06
59308.3	0.0120284	9.64404e-06
59308.2	0.0117976	9.19305e-06
59308.1	0.011509	8.66769e-06
59308.1	0.0112666	8.25414e-06
59308	0.0110934	7.94006e-06
59307.9	0.010851	7.53881e-06
59307.8	0.010597	7.1352e-06
59307.7	0.010447	6.91492e-06
59307.7	0.0102045	6.53831e-06
59307.6	0.00997367	6.21997e-06
59307.5	0.00978898	5.94048e-06
59307.4	0.00954656	5.60555e-06
59307.3	0.00938495	5.38859e-06

## Sheet: Figure 4
γmin	log(ρQ )
0.0100041	0.00309541
0.0713405	0.0210139
0.132677	0.0381754
0.25535	0.071245
0.500696	0.134216
0.991387	0.252254
1.97277	0.468728
2.03411	0.481606
2.09544	0.494418
2.21812	0.519851
2.46346	0.569983
2.95415	0.667543
3.93554	0.853248
4.00203	0.865424
4.06853	0.877552
4.20152	0.901665
4.4675	0.949337
4.99947	1.04257
6.0634	1.2213
8.19126	1.55205
8.25335	1.56122
8.31544	1.57037
8.43962	1.58859
8.68798	1.62473
9.18469	1.69586
10.1781	1.83365
12.165	2.09281
16.0607	2.54542
20.2867	2.96566
24.2306	3.30116
24.2974	3.30642
24.3642	3.31165
24.4977	3.32209
24.7649	3.34279
25.2991	3.38355
26.3677	3.46252
28.5047	3.61059
28.5703	3.61493
28.6359	3.61926
28.767	3.62788
29.0293	3.64498
29.5538	3.67863
30.6028	3.74371
32.7009	3.86529
32.7621	3.86867
32.8232	3.87204
32.9456	3.87874
33.1902	3.89204
33.6795	3.9182
34.658	3.96877
36.6151	4.06304
36.6814	4.06608
36.7477	4.0691
36.8804	4.07513
37.1456	4.08706
37.6762	4.11043
38.7373	4.15527
38.8036	4.15799
38.8699	4.1607
39.0025	4.16609
39.2678	4.17675
39.7983	4.19761
40.8594	4.23749
40.9213	4.23974
40.9833	4.24199
41.1071	4.24645
41.3547	4.25528
41.85	4.27255
42.8406	4.30554
42.9025	4.30754
42.9644	4.30952
43.0882	4.31347
43.3359	4.32128
43.8312	4.3365
44.8218	4.36547
44.8825	4.36718
44.9432	4.36888
45.0645	4.37226
45.3073	4.37894
45.7929	4.39195
46.764	4.41657
46.8247	4.41804
46.8853	4.41951
47.0067	4.42243
47.2495	4.42818
47.7351	4.43935
48.7062	4.46032
48.772	4.46168
48.8379	4.46303
48.9696	4.4657
49.233	4.47095
49.7598	4.48106
49.8257	4.48228
49.8915	4.4835
50.0232	4.48592
50.2866	4.49065
50.8134	4.49972
50.8793	4.50082
50.9451	4.50191
51.0769	4.50407
51.3403	4.50829
51.8671	4.51635
52.9207	4.53097
52.9822	4.53176
53.0436	4.53254
53.1665	4.53409
53.4123	4.5371
53.9039	4.54282
53.9653	4.5435
54.0268	4.54418
54.1497	4.54551
54.3954	4.5481
54.887	4.55296
54.9485	4.55354
55.0099	4.55411
55.1328	4.55523
55.3786	4.5574
55.8702	4.56142
55.9316	4.5619
55.993	4.56237
56.1159	4.56328
56.3617	4.56503
56.8533	4.56823
56.9199	4.56863
56.9865	4.56902
57.1197	4.56979
57.3861	4.57123
57.4527	4.57157
57.5193	4.5719
57.6526	4.57255
57.919	4.57375
57.9856	4.57403
58.0522	4.5743
58.1854	4.57483
58.252	4.57508
58.3186	4.57532
58.4518	4.57579
58.5184	4.57601
58.585	4.57623
58.7182	4.57663
58.9847	4.57736
59.0513	4.57752
59.1179	4.57768
59.2511	4.57797
59.3177	4.5781
59.3843	4.57823
59.5175	4.57846
59.5841	4.57857
59.6507	4.57867
59.7173	4.57876
59.7839	4.57884
59.8505	4.57891
59.9171	4.57898
59.9838	4.57904
60.0504	4.5791
60.117	4.57914
60.1836	4.57918
60.2502	4.57922
60.3168	4.57924
60.3834	4.57926
60.45	4.57927
60.5166	4.57927
60.5832	4.57927
60.6498	4.57926
60.7164	4.57924
60.783	4.57921
60.8496	4.57918
60.9162	4.57914
60.9828	4.57909
61.0494	4.57904
61.116	4.57898
61.1814	4.57891
61.2468	4.57884
61.3122	4.57875
61.3776	4.57867
61.443	4.57857
61.5084	4.57847
61.6391	4.57825
61.7045	4.57812
61.7699	4.57799
61.9007	4.57772
61.9661	4.57757
62.0315	4.57741
62.1622	4.57708
62.2276	4.5769
62.293	4.57671
62.4238	4.57633
62.6854	4.57547
62.7507	4.57524
62.8161	4.575
62.9469	4.5745
63.2085	4.57343
63.2738	4.57314
63.3392	4.57285
63.47	4.57224
63.7316	4.57095
63.7969	4.57061
63.8623	4.57027
63.9931	4.56956
64.2547	4.56805
64.32	4.56766
64.3854	4.56726
64.5162	4.56644
64.7778	4.56472
65.3009	4.56097
65.3618	4.56051
65.4228	4.56004
65.5448	4.55908
65.7887	4.55709
66.2766	4.55285
66.3375	4.55229
66.3985	4.55173
66.5205	4.55059
66.7644	4.54824
67.2522	4.54327
67.3132	4.54263
67.3742	4.54197
67.4962	4.54065
67.7401	4.53794
68.2279	4.53226
69.2036	4.51982
69.2698	4.51893
69.3359	4.51803
69.4682	4.51621
69.7328	4.51249
70.2619	4.50474
71.3201	4.48802
71.3863	4.48692
71.4524	4.48581
71.5847	4.48358
71.8493	4.47905
72.3784	4.46968
73.4366	4.44973
73.4984	4.44851
73.5601	4.44729
73.6836	4.44484
73.9305	4.43987
74.4244	4.42967
75.4121	4.40824
77.3876	4.36132
77.4545	4.35964
77.5214	4.35795
77.6552	4.35455
77.9227	4.34768
78.4579	4.33366
79.5282	4.30445
81.6687	4.24143
81.7344	4.2394
81.8001	4.23736
81.9314	4.23327
82.1941	4.22503
82.7195	4.20827
83.7703	4.17367
85.8719	4.1002
89.7931	3.94817
94.0445	3.76192
98.0139	3.56853
101.905	3.36119
106.127	3.11693
110.066	2.87135
114.336	2.58644
118.528	2.28827
122.438	1.99406
126.678	1.65786
130.636	1.32829
134.516	0.990778
138.726	0.608726
142.654	0.237719
146.913	-0.180014
150.889	-0.584395
154.788	-0.994016
159.016	-1.4528
162.963	-1.89433
167.24	-2.38708
171.439	-2.88506
175.355	-3.36205
179.602	-3.89264
183.568	-4.40036
187.455	-4.90951
191.672	-5.47449
195.607	-6.01333
195.676	-6.02283
195.744	-6.03233
195.882	-6.05134
196.156	-6.0894
196.705	-6.16569
197.804	-6.31891
197.872	-6.32852
197.941	-6.33812
198.078	-6.35735
198.353	-6.39584
198.902	-6.47299
198.97	-6.48264
199.039	-6.49231
199.176	-6.51164
199.451	-6.55034
199.52	-6.56003
199.588	-6.56972
199.725	-6.5891
199.794	-6.5988
199.863	-6.6085
199.931	-6.61821
200	-6.62791

## Sheet: Figure 5
MJD (day)	RM (rad m-2)	MJD_GBT (day)	RM_GBT (rad m-2)	MJD_Parkes (day)	RM_Parkes (rad m-2)
59706.8	-9512.33	59106.8	-10318.5	59373.6	19953.3
59706.2	-9514.8	59292.4	5698.3	59373.6	19337.3
59705.6	-9517.46	59300.5	3234.17	59373.7	18105.2
59705	-9520.35	59522.7	-36977.3	59384.6	12403.8
59704.4	-9523.49	59522.7	-36191.9	59400.4	15608.7
59703.8	-9526.87			59400.5	14961.9
59703.2	-9530.48			59588.8	-23899
59702.6	-9534.32			59588.9	-25192.6
59702	-9538.46
59701.4	-9542.88
59700.8	-9547.55
59700.2	-9552.55
59699.6	-9557.81
59699	-9563.37
59698.4	-9569.27
59697.8	-9575.48
59697.2	-9582.05
59696.6	-9588.94
59696	-9596.19
59695.4	-9603.8
59694.8	-9611.78
59694.2	-9620.16
59693.6	-9628.9
59693	-9638.07
59692.4	-9647.67
59691.8	-9657.65
59691.2	-9668.06
59690.6	-9678.93
59690	-9690.28
59689.4	-9702.03
59688.8	-9714.32
59688.2	-9727.09
59687.6	-9740.34
59687	-9754.1
59686.4	-9768.39
59685.8	-9783.2
59685.2	-9798.58
59684.6	-9814.5
59684	-9830.97
59683.4	-9848.06
59682.8	-9865.69
59682.2	-9883.95
59681.6	-9902.81
59681	-9922.31
59680.4	-9942.45
59679.8	-9963.24
59679.2	-9984.7
59678.6	-10006.9
59678	-10029.7
59677.4	-10053.2
59676.8	-10077.4
59676.2	-10102.3
59675.6	-10128
59675	-10154.4
59674.4	-10181.6
59673.8	-10209.6
59673.2	-10238.4
59672.6	-10267.9
59672	-10298.3
59671.4	-10329.5
59670.8	-10361.5
59670.2	-10394.4
59669.6	-10428.2
59669	-10462.8
59668.4	-10498.4
59667.8	-10534.8
59667.2	-10572.1
59666.5	-10610.3
59665.9	-10649.5
59665.3	-10689.6
59664.7	-10730.8
59664.1	-10772.9
59663.5	-10815.9
59662.9	-10860
59662.3	-10905.1
59661.7	-10951.2
59661.1	-10998.3
59660.5	-11046.5
59659.9	-11095.8
59659.3	-11146.1
59658.7	-11197.5
59658.1	-11250
59657.5	-11303.6
59656.9	-11358.3
59656.3	-11414.2
59655.7	-11471.2
59655.1	-11529.3
59654.5	-11588.6
59653.9	-11649.1
59653.3	-11710.8
59652.7	-11773.6
59652.1	-11837.6
59651.5	-11902.9
59650.9	-11969.4
59650.3	-12037.1
59649.7	-12106.1
59649.1	-12176.2
59648.5	-12247.7
59647.9	-12320.4
59647.3	-12394.4
59646.7	-12469.7
59646.1	-12546.2
59645.5	-12624.1
59644.9	-12703.3
59644.3	-12783.7
59643.7	-12865.6
59643.1	-12948.6
59642.5	-13033.1
59641.9	-13118.9
59641.3	-13206
59640.7	-13294.5
59640.1	-13384.3
59639.5	-13475.5
59638.9	-13568.1
59638.3	-13662
59637.7	-13757.3
59637.1	-13854
59636.5	-13952
59635.9	-14051.4
59635.3	-14152.2
59634.7	-14254.4
59634.1	-14358
59633.5	-14462.9
59632.9	-14569.3
59632.3	-14677
59631.7	-14786.2
59631.1	-14896.7
59630.5	-15008.6
59629.9	-15121.9
59629.3	-15236.6
59628.7	-15352.6
59628.1	-15470.1
59627.5	-15588.9
59626.9	-15709.1
59626.3	-15830.7
59625.7	-15953.6
59625.1	-16077.9
59624.5	-16203.6
59623.9	-16330.6
59623.3	-16458.9
59622.7	-16588.6
59622.1	-16719.7
59621.5	-16852.1
59620.9	-16985.7
59620.3	-17120.8
59619.7	-17257.1
59619.1	-17394.7
59618.5	-17533.6
59617.9	-17673.7
59617.3	-17815.2
59616.7	-17957.8
59616.1	-18101.8
59615.5	-18246.9
59614.9	-18393.3
59614.3	-18540.9
59613.7	-18689.6
59613.1	-18839.6
59612.5	-18990.7
59611.9	-19143
59611.3	-19296.3
59610.7	-19450.9
59610.1	-19606.5
59609.5	-19763.2
59608.9	-19920.9
59608.3	-20079.7
59607.7	-20239.6
59607.1	-20400.4
59606.5	-20562.3
59605.9	-20725.1
59605.3	-20888.8
59604.7	-21053.5
59604.1	-21219.1
59603.5	-21385.6
59602.9	-21553
59602.3	-21721.2
59601.7	-21890.2
59601.1	-22060
59600.5	-22230.6
59599.9	-22401.9
59599.3	-22573.9
59598.7	-22746.6
59598.1	-22920
59597.5	-23094.1
59596.9	-23268.7
59596.3	-23443.9
59595.7	-23619.7
59595.1	-23796.1
59594.5	-23972.9
59593.9	-24150.2
59593.3	-24327.9
59592.7	-24506
59592.1	-24684.5
59591.5	-24863.3
59590.9	-25042.5
59590.3	-25222
59589.7	-25401.6
59589.1	-25581.5
59588.5	-25761.6
59587.9	-25941.9
59587.3	-26122.2
59586.7	-26302.6
59586.1	-26483.1
59585.5	-26663.6
59584.9	-26844
59584.3	-27024.4
59583.7	-27204.7
59583.1	-27384.8
59582.5	-27564.8
59581.9	-27744.6
59581.3	-27924
59580.7	-28103.3
59580.1	-28282.2
59579.5	-28460.7
59578.9	-28638.8
59578.3	-28816.5
59577.7	-28993.7
59577.1	-29170.3
59576.5	-29346.4
59575.9	-29521.9
59575.3	-29696.8
59574.7	-29870.9
59574.1	-30044.4
59573.5	-30217
59572.9	-30388.9
59572.3	-30559.9
59571.7	-30730.1
59571.1	-30899.3
59570.5	-31067.4
59569.9	-31234.6
59569.3	-31400.8
59568.7	-31565.8
59568.1	-31729.7
59567.5	-31892.4
59566.9	-32053.8
59566.2	-32214
59565.6	-32372.9
59565	-32530.4
59564.4	-32686.5
59563.8	-32841.1
59563.2	-32994.3
59562.6	-33145.9
59562	-33296
59561.4	-33444.5
59560.8	-33591.2
59560.2	-33736.3
59559.6	-33879.7
59559	-34021.2
59558.4	-34161
59557.8	-34298.8
59557.2	-34434.7
59556.6	-34568.7
59556	-34700.7
59555.4	-34830.7
59554.8	-34958.5
59554.2	-35084.3
59553.6	-35207.8
59553	-35329.2
59552.4	-35448.3
59551.8	-35565.2
59551.2	-35679.7
59550.6	-35791.8
59550	-35901.6
59549.4	-36008.9
59548.8	-36113.7
59548.2	-36216
59547.6	-36315.7
59547	-36412.8
59546.4	-36507.3
59545.8	-36599.1
59545.2	-36688.2
59544.6	-36774.5
59544	-36858.1
59543.4	-36938.8
59542.8	-37016.7
59542.2	-37091.7
59541.6	-37163.8
59541	-37232.9
59540.4	-37299
59539.8	-37362.1
59539.2	-37422.1
59538.6	-37479
59538	-37532.8
59537.4	-37583.5
59536.8	-37631
59536.2	-37675.2
59535.6	-37716.3
59535	-37754
59534.4	-37788.5
59533.8	-37819.6
59533.2	-37847.3
59532.6	-37871.7
59532	-37892.7
59531.4	-37910.3
59530.8	-37924.4
59530.2	-37935
59529.6	-37942.1
59529	-37945.7
59528.4	-37945.7
59527.8	-37942.2
59527.2	-37935.1
59526.6	-37924.4
59526	-37910
59525.4	-37892.1
59524.8	-37870.5
59524.2	-37845.1
59523.6	-37816.1
59523	-37783.4
59522.4	-37747
59521.8	-37706.8
59521.2	-37662.9
59520.6	-37615.3
59520	-37563.8
59519.4	-37508.6
59518.8	-37449.6
59518.2	-37386.8
59517.6	-37320.2
59517	-37249.8
59516.4	-37175.6
59515.8	-37097.5
59515.2	-37015.6
59514.6	-36929.9
59514	-36840.4
59513.4	-36747
59512.8	-36649.8
59512.2	-36548.8
59511.6	-36443.9
59511	-36335.2
59510.4	-36222.6
59509.8	-36106.3
59509.2	-35986.1
59508.6	-35862.1
59508	-35734.3
59507.4	-35602.7
59506.8	-35467.3
59506.2	-35328.1
59505.6	-35185.1
59505	-35038.4
59504.4	-34887.9
59503.8	-34733.7
59503.2	-34575.7
59502.6	-34414
59502	-34248.7
59501.4	-34079.6
59500.8	-33906.9
59500.2	-33730.6
59499.6	-33550.6
59499	-33367
59498.4	-33179.8
59497.8	-32989
59497.2	-32794.7
59496.6	-32596.9
59496	-32395.6
59495.4	-32190.8
59494.8	-31982.5
59494.2	-31770.8
59493.6	-31555.8
59493	-31337.3
59492.4	-31115.6
59491.8	-30890.5
59491.2	-30662.1
59490.6	-30430.5
59490	-30195.7
59489.4	-29957.7
59488.8	-29716.5
59488.2	-29472.3
59487.6	-29224.9
59487	-28974.5
59486.4	-28721.1
59485.8	-28464.7
59485.2	-28205.4
59484.6	-27943.2
59484	-27678.2
59483.4	-27410.3
59482.8	-27139.7
59482.2	-26866.3
59481.6	-26590.2
59481	-26311.6
59480.4	-26030.3
59479.8	-25746.4
59479.2	-25460
59478.6	-25171.2
59478	-24880
59477.4	-24586.4
59476.8	-24290.4
59476.2	-23992.2
59475.6	-23691.7
59475	-23389.1
59474.4	-23084.3
59473.8	-22777.5
59473.2	-22468.6
59472.6	-22157.8
59472	-21845
59471.4	-21530.3
59470.8	-21213.9
59470.2	-20895.6
59469.6	-20575.7
59469	-20254
59468.4	-19930.8
59467.8	-19606
59467.2	-19279.7
59466.5	-18952.1
59465.9	-18622.9
59465.3	-18292.5
59464.7	-17960.8
59464.1	-17627.9
59463.5	-17293.8
59462.9	-16958.6
59462.3	-16622.4
59461.7	-16285.1
59461.1	-15947
59460.5	-15608
59459.9	-15268.1
59459.3	-14927.6
59458.7	-14586.3
59458.1	-14244.4
59457.5	-13901.9
59456.9	-13558.9
59456.3	-13215.4
59455.7	-12871.5
59455.1	-12527.3
59454.5	-12182.8
59453.9	-11838.1
59453.3	-11493.2
59452.7	-11148.2
59452.1	-10803.2
59451.5	-10458.2
59450.9	-10113.3
59450.3	-9768.48
59449.7	-9423.84
59449.1	-9079.53
59448.5	-8735.49
59447.9	-8391.8
59447.3	-8048.6
59446.7	-7705.83
59446.1	-7363.63
59445.5	-7022.06
59444.9	-6681.12
59444.3	-6340.9
59443.7	-6001.46
59443.1	-5662.89
59442.5	-5325.21
59441.9	-4988.49
59441.3	-4652.74
59440.7	-4318.08
59440.1	-3984.49
59439.5	-3652.15
59438.9	-3321
59438.3	-2991.13
59437.7	-2662.62
59437.1	-2335.52
59436.5	-2009.85
59435.9	-1685.64
59435.3	-1363.06
59434.7	-1042.06
59434.1	-722.699
59433.5	-405.087
59432.9	-89.2235
59432.3	224.806
59431.7	536.989
59431.1	847.297
59430.5	1155.57
59429.9	1461.95
59429.3	1766.16
59428.7	2068.29
59428.1	2368.27
59427.5	2666.05
59426.9	2961.61
59426.3	3254.83
59425.7	3545.79
59425.1	3834.31
59424.5	4120.41
59423.9	4404.08
59423.3	4685.27
59422.7	4963.83
59422.1	5239.81
59421.5	5513.21
59420.9	5783.9
59420.3	6051.9
59419.7	6317.24
59419.1	6579.69
59418.5	6839.36
59417.9	7096.15
59417.3	7350.11
59416.7	7601.12
59416.1	7849.2
59415.5	8094.23
59414.9	8336.32
59414.3	8575.3
59413.7	8811.23
59413.1	9044.08
59412.5	9273.71
59411.9	9500.23
59411.3	9723.56
59410.7	9943.66
59410.1	10160.6
59409.5	10374.1
59408.9	10584.4
59408.3	10791.4
59407.7	10995.1
59407.1	11195.4
59406.5	11392.3
59405.9	11585.8
59405.3	11775.9
59404.7	11962.5
59404.1	12145.8
59403.5	12325.5
59402.9	12501.7
59402.3	12674.5
59401.7	12843.8
59401.1	13009.5
59400.5	13171.7
59399.9	13330.3
59399.3	13485.4
59398.7	13636.9
59398.1	13784.8
59397.5	13929.2
59396.9	14069.9
59396.3	14207.1
59395.7	14340.6
59395.1	14470.6
59394.5	14596.9
59393.9	14719.7
59393.3	14838.7
59392.7	14954.2
59392.1	15066.1
59391.5	15174.4
59390.9	15279
59390.3	15380
59389.7	15477.4
59389.1	15571.2
59388.5	15661.4
59387.9	15748
59387.3	15831
59386.7	15910.4
59386.1	15986.3
59385.5	16058.6
59384.9	16127.2
59384.3	16192.4
59383.7	16254
59383.1	16312.2
59382.5	16366.7
59381.9	16417.8
59381.3	16465.3
59380.7	16509.5
59380.1	16550.1
59379.5	16587.2
59378.9	16621
59378.3	16651.3
59377.7	16678.3
59377.1	16701.9
59376.5	16722
59375.9	16739
59375.3	16752.5
59374.7	16762.8
59374.1	16769.7
59373.5	16773.4
59372.9	16773.8
59372.3	16771.1
59371.7	16765.2
59371.1	16756.1
59370.5	16743.8
59369.9	16728.5
59369.3	16710.1
59368.7	16688.6
59368.1	16664.1
59367.5	16636.6
59366.9	16606
59366.2	16572.6
59365.6	16536.1
59365	16496.9
59364.4	16454.7
59363.8	16409.8
59363.2	16362
59362.6	16311.5
59362	16258.2
59361.4	16202.2
59360.8	16143.5
59360.2	16082.2
59359.6	16018.3
59359	15951.8
59358.4	15882.8
59357.8	15811.2
59357.2	15737.2
59356.6	15660.7
59356	15581.8
59355.4	15500.6
59354.8	15417
59354.2	15331.1
59353.6	15242.9
59353	15152.5
59352.4	15060
59351.8	14965.2
59351.2	14868.3
59350.6	14769.4
59350	14668.4
59349.4	14565.4
59348.8	14460.4
59348.2	14353.5
59347.6	14244.7
59347	14134.1
59346.4	14021.5
59345.8	13907.3
59345.2	13791.3
59344.6	13673.5
59344	13554.1
59343.4	13433.1
59342.8	13310.4
59342.2	13186.2
59341.6	13060.5
59341	12933.3
59340.4	12804.7
59339.8	12674.7
59339.2	12543.2
59338.6	12410.5
59338	12276.5
59337.4	12141.2
59336.8	12004.7
59336.2	11867.1
59335.6	11728.2
59335	11588.3
59334.4	11447.3
59333.8	11305.3
59333.2	11162.2
59332.6	11018.3
59332	10873.4
59331.4	10727.7
59330.8	10581
59330.2	10433.6
59329.6	10285.4
59329	10136.5
59328.4	9986.89
59327.8	9836.55
59327.2	9685.66
59326.6	9534.08
59326	9382.03
59325.4	9229.45
59324.8	9076.31
59324.2	8922.74
59323.6	8768.77
59323	8614.38
59322.4	8459.64
59321.8	8304.57
59321.2	8149.25
59320.6	7993.65
59320	7837.76
59319.4	7681.79
59318.8	7525.55
59318.2	7369.27
59317.6	7212.83
59317	7056.23
59316.4	6899.74
59315.8	6743.24
59315.2	6586.64
59314.6	6430.11
59314	6273.75
59313.4	6117.46
59312.8	5961.21
59312.2	5805.15
59311.6	5649.32
59311	5493.68
59310.4	5338.32
59309.8	5183.14
59309.2	5028.3
59308.6	4873.74
59308	4719.6
59307.4	4565.78
59306.8	4412.33
59306.2	4259.38
59305.6	4106.74
59305	3954.55
59304.4	3802.94
59303.8	3651.85
59303.2	3501.2
59302.6	3351.08
59302	3201.62
59301.4	3052.66
59300.8	2904.46
59300.2	2756.67
59299.6	2609.66
59299	2463.26
59298.4	2317.57
59297.8	2172.53
59297.2	2028.31
59296.6	1884.69
59296	1741.99
59295.4	1599.93
59294.8	1458.66
59294.2	1318.19
59293.6	1178.59
59293	1039.81
59292.4	901.813
59291.8	764.633
59291.2	628.509
59290.6	493.104
59290	358.67
59289.4	225.135
59288.8	92.4656
59288.2	-39.2463
59287.6	-170.047
59287	-299.836
59286.4	-428.682
59285.8	-556.604
59285.2	-683.545
59284.6	-809.463
59284	-934.426
59283.4	-1058.33
59282.8	-1181.24
59282.2	-1303.09
59281.6	-1424.01
59281	-1543.9
59280.4	-1662.69
59279.8	-1780.46
59279.2	-1897.12
59278.6	-2012.83
59278	-2127.4
59277.4	-2240.96
59276.8	-2353.45
59276.2	-2464.83
59275.6	-2575.17
59275	-2684.42
59274.4	-2792.58
59273.8	-2899.68
59273.2	-3005.67
59272.6	-3110.59
59272	-3214.4
59271.4	-3317.17
59270.8	-3418.8
59270.2	-3519.28
59269.6	-3618.83
59269	-3717.23
59268.4	-3814.53
59267.8	-3910.72
59267.2	-4005.83
59266.5	-4099.87
59265.9	-4192.78
59265.3	-4284.67
59264.7	-4375.44
59264.1	-4465.16
59263.5	-4553.81
59262.9	-4641.33
59262.3	-4727.85
59261.7	-4813.3
59261.1	-4897.62
59260.5	-4980.83
59259.9	-5063.12
59259.3	-5144.33
59258.7	-5224.42
59258.1	-5303.52
59257.5	-5381.56
59256.9	-5458.68
59256.3	-5534.6
59255.7	-5609.56
59255.1	-5683.5
59254.5	-5756.44
59253.9	-5828.42
59253.3	-5899.3
59252.7	-5969.27
59252.1	-6038.27
59251.5	-6106.12
59250.9	-6173.19
59250.3	-6239.18
59249.7	-6304.26
59249.1	-6368.37
59248.5	-6431.53
59247.9	-6493.75
59247.3	-6555
59246.7	-6615.36
59246.1	-6674.79
59245.5	-6733.36
59244.9	-6790.96
59244.3	-6847.7
59243.7	-6903.59
59243.1	-6958.51
59242.5	-7012.6
59241.9	-7065.85
59241.3	-7118.25
59240.7	-7169.73
59240.1	-7220.45
59239.5	-7270.3
59238.9	-7319.33
59238.3	-7367.54
59237.7	-7415
59237.1	-7461.61
59236.5	-7507.43
59235.9	-7552.41
59235.3	-7596.76
59234.7	-7640.25
59234.1	-7683.02
59233.5	-7725.03
59232.9	-7766.36
59232.3	-7806.9
59231.7	-7846.72
59231.1	-7885.89
59230.5	-7924.31
59229.9	-7962.01
59229.3	-7999.06
59228.7	-8035.46
59228.1	-8071.22
59227.5	-8106.2
59226.9	-8140.65
59226.3	-8174.38
59225.7	-8207.49
59225.1	-8239.95
59224.5	-8271.85
59223.9	-8303.13
59223.3	-8333.82
59222.7	-8363.9
59222.1	-8393.4
59221.5	-8422.34
59220.9	-8450.71
59220.3	-8478.54
59219.7	-8505.76
59219.1	-8532.49
59218.5	-8558.71
59217.9	-8584.33
59217.3	-8609.53
59216.7	-8634.21
59216.1	-8658.34
59215.5	-8682.04
59214.9	-8705.25
59214.3	-8727.97
59213.7	-8750.2
59213.1	-8772.03
59212.5	-8793.33
59211.9	-8814.2
59211.3	-8834.6
59210.7	-8854.64
59210.1	-8874.18
59209.5	-8893.36
59208.9	-8912.13
59208.3	-8930.5
59207.7	-8948.49
59207.1	-8966.04
59206.5	-8983.21
59205.9	-9000.03
59205.3	-9016.45
59204.7	-9032.51
59204.1	-9048.26
59203.5	-9063.63
59202.9	-9078.66
59202.3	-9093.34
59201.7	-9107.72
59201.1	-9121.71
59200.5	-9135.43
59199.9	-9148.8
59199.3	-9161.92
59198.7	-9174.65
59198.1	-9187.13
59197.5	-9199.28
59196.9	-9211.2
59196.3	-9222.74
59195.7	-9234.11
59195.1	-9245.12
59194.5	-9255.88
59193.9	-9266.43
59193.3	-9276.67
59192.7	-9286.68
59192.1	-9296.43
59191.5	-9305.93
59190.9	-9315.2
59190.3	-9324.19
59189.7	-9333.04
59189.1	-9341.56
59188.5	-9349.88
59187.9	-9358.03
59187.3	-9365.91
59186.7	-9373.59
59186.1	-9381.05
59185.5	-9388.33
59184.9	-9395.41
59184.3	-9402.26
59183.7	-9408.95
59183.1	-9415.39
59182.5	-9421.68
59181.9	-9427.79
59181.3	-9433.7
59180.7	-9439.46
59180.1	-9445.03
59179.5	-9450.38
59178.9	-9455.58
59178.3	-9460.64
59177.7	-9465.53
59177.1	-9470.27
59176.5	-9474.82
59175.9	-9479.23
59175.3	-9483.46
59174.7	-9487.56
59174.1	-9491.5
59173.5	-9495.31
59172.9	-9498.98
59172.3	-9502.47
59171.7	-9505.86
59171.1	-9509.1
59170.5	-9512.21
59169.9	-9515.17
59169.3	-9518.02
59168.7	-9520.72
59168.1	-9523.28
59167.5	-9525.77
59166.9	-9528.13
59166.2	-9530.31
59165.6	-9532.43
59165	-9534.42
59164.4	-9536.29
59163.8	-9538.07
59163.2	-9539.71
59162.6	-9541.23
59162	-9542.69
59161.4	-9543.99
59160.8	-9545.24
59160.2	-9546.39
59159.6	-9547.41
59159	-9548.35
59158.4	-9549.22
59157.8	-9549.96
59157.2	-9550.61
59156.6	-9551.18
59156	-9551.67
59155.4	-9552.07
59154.8	-9552.39
59154.2	-9552.63
59153.6	-9552.76
59153	-9552.86
59152.4	-9552.85
59151.8	-9552.78
59151.2	-9552.61
59150.6	-9552.42
59150	-9552.13
59149.4	-9551.77
59148.8	-9551.35
59148.2	-9550.88
59147.6	-9550.36
59147	-9549.74
59146.4	-9549.09
59145.8	-9548.37
59145.2	-9547.62
59144.6	-9546.8
59144	-9545.94
59143.4	-9545.08
59142.8	-9544.09
59142.2	-9543.12
59141.6	-9542.06
59141	-9540.97
59140.4	-9539.84
59139.8	-9538.67
59139.2	-9537.53
59138.6	-9536.32
59138	-9535.04
59137.4	-9533.78
59136.8	-9532.49
59136.2	-9531.2
59135.6	-9529.89
59135	-9528.57
59134.4	-9527.21
59133.8	-9525.84
59133.2	-9524.45
59132.6	-9523.08
59132	-9521.72
59131.4	-9520.38
59130.8	-9518.99
59130.2	-9517.63
59129.6	-9516.29
59129	-9514.94
59128.4	-9513.63
59127.8	-9512.34
59127.2	-9511.03
59126.6	-9509.79
59126	-9508.54
59125.4	-9507.39
59124.8	-9506.26
59124.2	-9505.17
59123.6	-9504.15
59123	-9503.13
59122.4	-9502.19
59121.8	-9501.31
59121.2	-9500.47
59120.6	-9499.73
59120	-9499.03
59119.4	-9498.41
59118.8	-9497.89
59118.2	-9497.43
59117.6	-9497.05
59117	-9496.8
59116.4	-9496.63
59115.8	-9496.56
59115.2	-9496.6
59114.6	-9496.8
59114	-9497.09
59113.4	-9497.5
59112.8	-9498.05
59112.2	-9498.72
59111.6	-9499.58
59111	-9500.55
59110.4	-9501.73
59109.8	-9503.02
59109.2	-9504.54
59108.6	-9506.18
59108	-9508.05
59107.4	-9510.1
59106.8	-9512.33
